# Supplementary material for: A neural theory for counting memories
Source: Nat Commun. 2022 Oct 10;13:5961. doi: 10.1038/s41467-022-33577-2 (PMC9551066; doi:10.1038/s41467-022-33577-2)
Supplement: Supplementary file 4 — Source Data [file 41467_2022_33577_MOESM4_ESM.zip]

Archive with 4 entries (3 files):
- source_data/
- __MACOSX/._source_data
- source_data/Fig4.csv
- __MACOSX/source_data/._Fig4.csv
