# Supplementary material for: A neural theory for counting memories
Source: Nat Commun. 2022 Oct 10;13:5961. doi: 10.1038/s41467-022-33577-2 (PMC9551066; doi:10.1038/s41467-022-33577-2)
Supplement: Supplementary file 4 — Source Data [file 41467_2022_33577_MOESM4_ESM.zip › source_data/Fig4.csv]

CellID	Max	MCH01	MCH02	MCH03	MCH04	MCH05	MCH06	MCH07	MCH08	MCH09	MCH10
160116_01_D7	1.149	1.000	0.675	0.263	0.097	0.037	0.055	-0.247	0.015	0.068	0.074
160116_02_D7	2.020	1.000	0.227	0.309	0.039	0.162	0.143	0.033	0.091	0.156	0.232
160116_03_D7	1.005	1.000	0.741	0.160	0.248	0.277	0.191	-0.066	0.100	0.278	0.266
160116_04_D7	1.022	1.000	0.287	0.112	-0.088	-0.208	-0.123	-0.203	-0.170	-0.390	-0.207
160116_05_D7	1.441	1.000	0.511	0.564	0.274	0.169	0.129	0.047	-0.052	-0.010	0.042
160116_06_D7	2.107	1.000	0.219	0.074	0.028	0.035	0.004	0.079	-0.021	-0.047	0.095
160116_07_D7	1.235	1.000	0.527	0.157	-0.028	0.118	-0.336	-0.107	-0.217	-0.151	-0.077
160213_07_D7	0.160	1.000	0.390	0.498	-0.883	-1.685	-0.756	-1.434	-2.468	0.238	-1.017
160213_08_D7	1.032	1.000	0.330	-0.042	0.124	-0.104	-0.167	0.082	0.502	0.220	-0.061
160121_01_D7	1.397	1.000	0.336	0.174	0.205	0.086	-0.029	0.102	-0.201	-0.029	0.029
160121_02_D7_ROI1	1.318	1.000	0.382	0.232	-0.036	0.156	-0.108	-0.022	-0.094	-0.211	-0.057
160121_02_D7_ROI2	1.603	1.000	0.272	0.128	0.011	-0.028	0.073	0.000	-0.115	-0.095	-0.055
160121_03_D7	1.464	1.000	0.537	0.070	0.055	-0.164	0.031	-0.174	-0.045	-0.003	0.247
160121_04_D7	2.877	1.000	0.302	0.198	0.105	0.019	0.015	0.014	-0.036	-0.071	-0.054
160121_05_D7	0.491	1.000	-0.268	0.155	-0.448	-0.340	-0.039	-0.117	-0.404	-0.599	-0.297
160121_06_D7	0.586	1.000	-0.058	-0.311	-0.333	-0.244	-0.321	-0.340	-0.155	-0.071	-0.504
160509_02_D7	1.613	1.000	0.670	0.363	0.147	0.027	0.106	0.116	0.187	0.123	0.165
160509_03_D7_ROI1	0.631	1.000	0.299	0.385	0.397	-0.106	0.207	-0.021	0.150	-0.078	-0.157
160509_03_D7_ROI2	0.566	1.000	0.461	0.801	0.193	0.293	0.001	0.024	0.092	0.190	0.062
160509_04_D7	1.365	1.000	0.098	-0.041	-0.030	-0.025	0.040	-0.160	-0.016	-0.114	-0.103
160513_01_D7	1.117	1.000	0.832	0.110	0.045	-0.085	0.027	0.014	-0.006	-0.005	-0.068
160513_02_D7	1.093	1.000	0.578	0.674	0.400	0.092	0.418	-0.023	0.346	0.463	0.266
160513_03_D7_ROI1	0.874	1.000	0.350	0.164	0.153	0.172	-0.033	0.021	0.163	-0.243	0.101
160513_03_D7_ROI2	0.849	1.000	0.231	0.169	0.050	0.310	0.127	0.067	0.064	0.044	0.127
160516_01_D7	0.732	1.000	0.005	-0.018	-0.151	0.008	0.017	-0.024	0.044	0.126	-0.084
160517_06_D7_ROI2	0.688	1.000	0.089	0.012	-0.061	0.104	-0.137	-0.246	-0.215	-0.212	-0.299
160516_02_D7_ROI1	0.913	1.000	-0.059	-0.066	-0.122	-0.253	-0.216	-0.180	-0.234	-0.261	-0.145
160516_02_D7_ROI2	0.890	1.000	0.196	0.118	0.012	-0.085	-0.168	-0.085	-0.007	-0.096	-0.084
160516_03_D7_ROI1	0.586	1.000	0.668	-0.338	-0.264	-0.515	-0.268	-0.274	0.025	-0.374	-0.476
160516_03_D7_ROI2	0.845	1.000	0.986	0.184	0.019	0.040	0.042	-0.122	0.233	0.205	-0.227
160516_04_D7	0.971	1.000	0.584	0.318	0.099	-0.113	-0.014	-0.035	-0.193	-0.141	-0.238
160516_05_D7_ROI1	1.240	1.000	0.342	0.105	0.096	-0.067	0.053	0.056	-0.013	-0.022	-0.048
160516_05_D7_ROI2	1.183	1.000	0.084	0.054	-0.179	-0.006	0.012	-0.011	-0.176	-0.113	0.006
160516_06_D7_ROI1	1.167	1.000	0.586	-0.249	0.693	0.468	0.131	0.070	0.087	0.153	0.384
160516_06_D7_ROI2	1.277	1.000	0.237	-0.144	0.383	-0.035	-0.080	-0.045	-0.112	0.080	0.088
160516_07_D7_ROI1	1.094	1.000	0.353	0.263	-0.072	0.069	0.064	0.124	0.038	0.068	0.025
160516_07_D7_ROI2	1.449	1.000	0.413	0.258	0.109	0.262	0.216	0.127	0.092	0.168	0.078
160516_08_D7	2.826	1.000	0.445	0.117	0.091	0.199	0.075	0.085	0.028	0.108	0.099
160517_05_D7	1.960	1.000	0.719	0.513	0.336	0.056	0.130	-0.096	0.035	0.161	0.195
160621_01_D7	0.800	1.000	0.409	0.232	0.030	-0.210	-0.190	-0.227	-0.206	-0.340	-0.187
160621_02_D7	0.624	1.000	0.228	0.072	0.073	-0.113	-0.031	-0.306	-0.175	-0.195	-0.144
160621_03_D7	1.263	1.000	0.396	0.157	0.167	0.055	0.125	0.036	0.003	-0.072	-0.047
160621_04_D7	1.308	1.000	0.682	0.449	0.575	0.366	0.365	0.265	0.161	0.182	0.082
160621_05_D7	1.126	1.000	0.200	0.297	0.094	-0.020	-0.134	-0.145	-0.208	-0.090	-0.088
160622_01_D7_ROI1	1.109	1.000	0.705	0.277	0.287	0.133	0.123	0.051	0.049	0.107	0.014
160622_02_D7	0.666	0.679	1.000	0.929	0.383	0.517	0.261	-0.215	-0.057	-0.063	0.207
160622_03_D7_ROI1	1.039	0.970	1.000	0.410	0.522	0.360	0.261	0.045	0.426	0.098	0.069
160622_03_D7_ROI2	0.981	1.000	0.727	0.305	0.294	0.094	0.112	-0.278	-0.083	-0.211	-0.028
160622_04_D7	0.525	0.956	0.618	1.000	0.210	0.362	0.241	0.179	0.263	-0.156	0.086
160622_06_D7	0.607	1.000	0.913	0.382	0.346	0.186	-0.871	0.060	0.070	0.103	-0.007
160630_04	1.396	1.000	0.503	0.178	-0.077	-0.090	-0.057	-0.065	-0.033	-0.128	-0.025
160630_05	0.854	1.000	0.401	0.187	0.044	-0.001	0.002	-0.128	-0.130	-0.281	-0.237
160705_03	2.375	1.000	0.415	0.115	0.139	0.056	0.058	0.149	-0.018	-0.066	0.004
160705_05_ROI1	1.032	1.000	0.674	0.083	0.059	0.012	0.085	-0.082	0.168	-0.071	0.161
160705_05_ROI2	1.352	1.000	0.414	0.078	0.182	-0.094	0.125	-0.121	0.056	0.044	-0.112
160705_08	0.945	1.000	0.718	0.374	0.332	0.251	0.159	0.432	0.111	-0.002	0.047
160707_03	1.106	1.000	0.289	0.070	0.044	-0.039	-0.194	-0.028	-0.054	-0.166	-0.065
160707_04	1.364	1.000	0.368	0.362	-0.021	-0.048	0.066	-0.034	-0.024	0.132	-0.147
160715_04_ROI1	1.732	0.805	0.748	1.000	0.746	0.591	0.531	0.625	0.502	0.243	0.122
160715_04_ROI2	1.518	1.000	0.881	0.462	0.641	0.540	0.396	0.383	0.316	0.079	0.080
160630_06	1.281	1.000	0.572	0.282	0.147	0.354	0.064	0.168	-0.176	-0.147	-0.176
160705_02	0.715	1.000	0.542	0.001	0.109	0.098	0.198	-0.157	0.177	0.023	-0.190
160705_04	1.049	1.000	0.254	0.257	-0.031	-0.209	0.042	-0.134	-0.162	0.002	-0.095
160705_06	2.563	1.000	0.413	0.367	0.177	0.109	0.064	0.020	0.039	0.007	0.016
160705_07	2.035	1.000	0.296	0.143	0.060	-0.051	-0.091	0.021	-0.053	-0.067	-0.125
160707_01	2.409	1.000	0.742	0.700	0.547	0.342	0.444	0.317	0.372	-0.044	0.113
160707_02	1.315	1.000	0.060	0.209	0.190	0.070	0.142	0.069	-0.055	0.104	-0.083
160715_01	1.155	1.000	0.314	0.239	0.028	0.241	0.006	-0.023	-0.072	-0.075	-0.031
160715_02_ROI1	2.630	1.000	0.691	0.225	0.149	0.221	0.072	0.018	0.080	0.037	0.034
160715_02_ROI2	2.115	1.000	0.510	0.268	0.100	0.058	-0.007	0.018	0.027	-0.025	-0.076
160715_03_ROI1	1.061	1.000	0.389	0.045	0.048	0.009	-0.090	0.042	0.034	0.252	0.028
160715_03_ROI2	0.832	1.000	0.450	0.543	0.341	-0.201	0.259	-0.006	0.154	-0.027	-0.004
